# Supplementary material for: 11B NMR Together with Infrared Spectroscopy Provides Insight into Structural Elucidation of Quadrivalent Diazaborines & Cyclic Boronate Esters: Intriguing & Little-Explored
Source: Molecules. 2024 Oct 22;29(21):4998. doi: 10.3390/molecules29214998 (PMC11547293; doi:10.3390/molecules29214998)
Supplement: Supplementary file 1 [file molecules-29-04998-s001.zip]

Archive with 1 entries (1 files):
- molecules-3220618-supplementary.pdf
